# Supplementary material for: Could You Give Me the Blue Brick? LEGO®-Based Therapy as a Social Development Program for Children with Autism Spectrum Disorder: A Systematic Review
Source: Brain Sci. 2021 May 26;11(6):702. doi: 10.3390/brainsci11060702 (PMC8228619; doi:10.3390/brainsci11060702)
Supplement: Supplementary file 1 [file brainsci-11-00702-s001.zip]

Archive with 1 entries (1 files):
- brainsci-1197962-supplementary.pdf
